# Supplementary material for: A circuit from the ventral subiculum to anterior hypothalamic nucleus GABAergic neurons essential for anxiety-like behavioral avoidance
Source: Nat Commun. 2022 Dec 3;13:7464. doi: 10.1038/s41467-022-35211-7 (PMC9719513; doi:10.1038/s41467-022-35211-7)
Supplement: Supplementary file 4 — Source Data [file 41467_2022_35211_MOESM4_ESM.zip]

Archive with 3 entries (3 files):
- Source Data/Source Data.xlsx
- Source Data/Supplementary Figure 3l-left.mp4
- Source Data/Supplementary Figure 3l-right.mp4
