# Supplementary material for: A circuit from the ventral subiculum to anterior hypothalamic nucleus GABAergic neurons essential for anxiety-like behavioral avoidance
Source: Nat Commun. 2022 Dec 3;13:7464. doi: 10.1038/s41467-022-35211-7 (PMC9719513; doi:10.1038/s41467-022-35211-7)
Supplement: Supplementary file 4 — Source Data [file 41467_2022_35211_MOESM4_ESM.zip › Source Data/Source Data.xlsx]

## Sheet: Figure 1a
Figure 1a
	center	middle	periphery
OF	68.2	127.96	403.88
	86.72	213.68	299.64
	104.12	209.12	286.8
	88.96	151.4	359.68
	59.92	131.44	408.68
	83.32	147.28	369.44
OF+Object	16.92	63.36	519.76
	59.72	184.6	355.72
	17.6	62.92	519.52
	12	64.12	523.92
	9.36	35.32	555.36
	6.32	42.96	550.76

## Sheet: Figure 1b
Figure 1b
	center	middle	periphery
OF 1st 10 min	44.2	130.72	425.12
	22.6	117.52	459.92
	87.84	170.76	341.44
	79.88	189.96	330.2
	43.24	83.64	473.16
	58.96	133.56	407.52
OF 2nd 10 min	41.92	107.88	450.24
	33.16	126.04	440.84
	95.8	149.68	354.56
	62.8	182.88	354.36
	37.24	98.8	464
	50.04	129.28	420.72

## Sheet: Figure 1f
Figure 1f
	center	middle	periphery
OF	-0.17742	-0.226686	0.185355
	0.101839	0.175844	-0.0862806
	-1.13275	-0.817096	0.237529
	-0.512761	0.0679885	0.0425828
	0.341929	-0.334531	0.0708824
	0.2989	0.192691	-0.0769466
	0.984445	0.572376	-0.380332
	1.29774	0.591834	-0.128947
	3.909	2.56744	-0.416227
	0.929305	0.348804	-0.308154
	0.0337671	-0.255373	0.125877
	2.21418	-0.279748	-0.0294772
	-0.846668	-0.665669	0.427461
	1.79671	0.283826	-0.262994
OF+Object	3.31599	2.23868	0.246679
	9.30481	2.49495	0.854868
	4.88336	1.84599	0.745855
	5.5263	2.17033	0.697584
	8.0685	3.25679	0.327178
	3.9793	3.67811	0.687475
	10.0587	8.44263	2.16633
	5.63855	3.34914	0.467513
	7.59059	4.47083	0.336296
	1.82947	1.1804	0.403885
	1.10715	-0.410947	0.284763
	-1.10435	-0.164336	0.677102
	5.07968	1.4933	0.852981
	6.50244	1.11039	-0.593911

## Sheet: Figure 1h
Figure 1h
Time (s) Trial	-5	-4.98	-4.96	-4.94	-4.92	-4.9	-4.88	-4.86	-4.84	-4.82	-4.8	-4.78	-4.76	-4.74	-4.72	-4.7	-4.68	-4.66	-4.64	-4.62	-4.6	-4.58	-4.56	-4.54	-4.52	-4.5	-4.48	-4.46	-4.44	-4.42	-4.4	-4.38	-4.36	-4.34	-4.32	-4.3	-4.28	-4.26	-4.24	-4.22	-4.2	-4.18	-4.16	-4.14	-4.12	-4.1	-4.08	-4.06	-4.04
trial 1	1.41078	1.28507	1.52673	1.94497	2.03811	1.68502	1.5734	1.78388	1.62345	1.56311	1.56073	2.0058	2.00438	1.9749	1.83821	1.83059	1.69485	1.66024	1.87233	2.2665	2.24363	2.05831	1.93857	2.14479	2.16537	2.11287	1.89212	1.87218	1.61012	1.49239	1.50829	1.80263	1.70755	1.33283	1.46573	1.44332	1.54713	1.42383	1.51926	1.68881	1.48926	1.35203	1.26881	1.5144	1.55418	1.62968	1.74947	1.51474	1.38878
trial 2	1.8963	1.98149	1.93629	1.83743	1.84538	1.96222	2.02908	1.90847	1.80266	1.6958	1.78878	1.76192	1.78133	1.88021	1.78675	1.80745	1.80042	1.81314	1.71496	1.74735	1.66873	1.72817	1.77384	1.79554	1.88833	1.84997	1.66335	1.76235	1.79557	1.94841	1.84845	1.88199	2.01344	2.04079	2.08054	1.97302	2.01259	1.92561	2.04558	2.04717	2.09925	2.09206	2.02614	1.99421	2.08613	2.21179	2.10711	2.187	2.14144
trial 3	2.25668	2.27592	2.45999	2.20865	2.14098	2.22786	2.21814	2.27597	2.2665	2.18906	2.20862	2.13135	2.21837	2.12191	2.16999	2.21819	2.22825	2.10264	2.32518	2.15044	2.27636	2.32544	2.26691	2.4795	2.05439	2.19004	2.15122	2.1898	2.16079	2.33494	2.13185	2.22797	2.24777	2.04433	2.1414	2.18004	2.12204	2.13191	2.26716	2.34465	2.37348	2.29607	2.31517	2.33452	2.22818	2.43096	2.41227	2.53781	2.4218
trial 4	2.17316	2.23886	2.1346	2.21809	2.04093	2.1477	2.11927	2.12072	2.17235	2.12713	2.06914	2.15833	2.35423	2.15903	2.18312	2.3661	2.28731	2.32772	2.31434	2.31525	2.39557	2.25036	2.27634	2.25562	2.24206	2.26312	2.32611	2.31435	2.4381	2.30712	2.35284	2.39092	2.27262	2.27396	2.34583	2.28536	2.28055	2.28088	2.23603	2.31293	2.31038	2.32832	2.38746	2.17199	2.22473	2.29643	2.25104	2.20262	2.21562
trial 5	5.90945	5.98605	5.99207	5.88844	6.0761	5.85216	6.03444	6.0425	5.91116	5.73177	5.69796	5.58442	5.77676	5.92457	6.02266	5.70012	5.87639	6.13827	5.98758	5.97877	5.89769	5.80395	5.67076	5.6657	5.91766	5.63272	5.63109	5.60858	5.68767	5.41697	5.15323	5.06564	5.06963	5.10193	5.13372	5.30097	5.20622	5.27891	5.32903	5.23641	5.4439	5.49825	5.38609	5.48585	5.35718	5.54253	5.4982	5.73412	5.4405
trial 6	4.754	4.70268	4.42648	4.39284	4.44608	4.75697	4.3326	4.23126	4.07232	3.92578	3.7153	3.68081	3.42236	3.71291	3.56475	3.58509	3.43716	3.84365	3.41888	3.32007	3.18818	3.63283	3.61418	3.33563	3.22558	3.12564	3.66364	3.53419	3.31833	3.18995	2.77936	2.97532	2.92805	2.79819	2.64531	2.60112	3.09056	2.94372	3.1071	2.63087	3.04385	3.27374	3.11025	3.00859	3.1378	3.25624	3.41892	3.35897	3.421
trial 7	3.82537	3.8218	3.90193	3.83757	3.69206	3.73908	3.89918	3.865	3.95374	3.84967	4.02804	3.9687	3.84347	4.07896	4.06717	4.00031	4.06901	4.07257	4.45268	4.64355	4.21944	4.23165	4.31747	4.28545	4.37734	4.7261	4.68991	4.69615	4.6512	5.082	4.99422	5.14091	4.89354	5.0556	4.85999	4.84848	4.44765	4.62726	4.45688	4.42146	4.30575	4.25881	4.45601	4.25892	3.94197	4.13984	4.2034	4.09708	4.21514
trial 8	2.37106	2.36721	2.38533	2.30747	2.43079	2.20558	2.1927	2.07571	1.87865	2.12648	2.30695	2.31087	2.24782	2.05609	2.10078	2.34343	2.04907	2.38302	2.20469	2.53829	2.15687	2.30694	2.55549	2.32102	2.21941	2.28052	2.23678	2.37254	2.41764	2.32898	2.25104	2.45148	2.24116	2.24929	2.14343	2.26775	2.17163	2.12435	1.93865	2.21388	2.40558	2.42492	2.51188	2.23245	2.41241	2.29933	2.65737	2.73236	2.52828
trial 9	2.67345	3.05532	3.03713	2.97311	2.89184	2.72335	3.13873	3.33413	3.32196	3.32261	3.72361	3.51106	3.2012	3.36561	3.3275	3.11994	3.28705	3.24583	3.26271	3.2043	3.01142	2.86106	3.16124	3.20727	2.89072	3.10194	3.14165	3.01608	3.33339	2.93495	2.84262	3.13556	3.03329	3.0726	2.92943	2.78133	2.9112	2.63338	2.96619	2.92813	2.84843	2.9701	2.97172	2.71958	3.05934	3.03798	3.03474	3.25043	3.58164
trial 10	4.69367	4.75204	4.59661	4.67536	4.63615	4.9705	4.69562	4.73543	4.60593	4.94259	4.84022	4.77016	4.77035	4.7896	5.12433	4.91502	4.65165	4.81061	4.99706	4.96408	4.51764	4.89986	4.59357	4.8601	4.89064	4.79697	4.81713	4.73006	4.86656	4.85016	5.03547	4.86348	4.82399	4.79595	4.84715	4.71942	4.78113	4.98776	4.99753	4.9038	4.86926	4.79039	4.73805	4.97577	4.80333	4.92018	4.94041	4.83394	4.89995
trial 11	7.62277	7.58617	8.06383	7.77963	8.0818	7.96944	7.76434	8.00437	8.18907	7.96021	7.67247	7.80407	7.45496	7.77009	7.68292	7.79381	7.79118	7.85579	7.664	7.65791	8.01467	7.73653	7.84956	7.82056	8.17082	8.01379	7.94095	7.76098	8.02004	8.21754	7.82905	8.06422	7.91703	7.97167	8.09814	7.68769	7.73546	8.1975	7.86274	7.67528	7.89782	7.97068	7.663	7.98559	7.51904	7.80373	7.79953	7.3888	7.42992
trial 12	7.47036	6.85434	6.69074	7.35177	6.89645	7.34757	7.01771	7.22378	7.63497	7.22531	7.18858	7.5991	8.09268	8.46383	7.96765	7.311	7.76263	7.84526	7.39573	7.14752	7.55778	7.64386	7.84648	7.97217	7.64366	7.56415	8.09854	7.68837	7.97552	7.97455	7.68692	7.89375	7.56506	8.13982	8.13684	7.89089	7.93109	8.63054	8.29841	8.63088	8.95832	8.1783	8.5894	8.55237	8.54501	9.2466	8.66983	8.87676	9.08486
trial 13	10.2638	10.2039	10.5711	10.3248	10.2048	10.052	10.2021	10.3792	10.1695	10.4028	10.3789	10.4417	10.2289	10.403	10.3771	10.5278	10.5937	10.3981	10.491	10.5466	10.807	10.6762	10.5385	10.3325	10.503	10.6032	10.4846	10.5257	10.5463	10.6681	10.6861	10.4369	10.6254	10.3639	10.7233	10.6374	10.21	10.5166	10.3098	10.2793	10.6327	10.4927	10.4538	10.044	10.15	10.233	10.1457	10.6648	10.3096
trial 14	3.7428	3.77891	3.71778	3.75863	3.8439	3.63806	3.89065	3.75989	3.92923	3.7616	3.86692	3.86102	3.70166	3.95439	3.96985	3.78864	3.99438	4.01004	3.88438	3.94858	3.98694	3.93458	3.88755	3.76787	3.91395	3.83984	3.74141	3.63281	3.68504	3.5859	3.60996	3.82271	3.6966	3.72126	3.70692	3.56675	3.7243	3.52993	3.69406	3.73749	3.80542	3.64924	3.63233	3.85423	3.59863	3.6016	3.59187	3.52257	3.60523
trial 15	5.47148	5.4895	5.29166	5.27416	5.30861	5.3743	5.68894	5.44198	5.26219	5.44088	5.2961	5.03741	5.05389	5.00379	4.97211	5.20045	5.1339	5.37799	5.13385	5.28074	5.23305	5.2339	5.39597	5.18575	5.1845	5.24936	5.118	5.24897	5.27755	5.33006	5.06316	5.2463	5.18213	5.3285	5.11647	5.37908	5.47809	5.21717	5.2809	5.13646	5.33363	5.29892	5.11728	5.0504	5.26431	5.05391	5.21437	5.52687	5.46231
trial 16	4.9839	4.83584	4.8957	5.06594	4.63004	4.90125	5.04598	4.79365	4.98922	4.73783	4.60787	4.41797	4.53151	4.6978	4.71724	4.61348	4.6764	4.56953	4.9478	4.90649	4.80271	4.7595	4.78338	4.44618	4.68275	4.50523	4.44605	4.6123	4.5484	4.63356	4.52784	4.8044	4.84845	4.44991	4.40614	4.38221	4.38113	4.32001	4.71999	4.40789	4.64151	4.4715	4.3683	4.3234	4.30195	4.49507	4.47212	4.02286	4.27675
trial 17	4.15067	4.1618	4.5436	4.37517	4.21441	4.07838	4.24843	3.94925	4.10336	4.03782	4.17066	3.9958	4.24338	4.17561	4.36548	4.13957	4.09119	3.95505	3.9628	4.10531	4.07623	3.76175	3.92861	4.08835	3.70943	3.93623	3.70776	3.78936	3.88396	3.77212	3.65966	3.75795	3.81535	3.74977	3.68388	3.65957	3.45601	3.78351	3.65224	3.78929	3.84314	3.84541	3.56574	3.75697	3.86258	3.79413	3.69661	3.60742	3.63408
trial 18	5.61091	5.75656	5.65882	5.56232	5.61096	5.70905	5.32668	5.66093	5.51598	5.51776	5.9	5.32706	5.61365	5.56433	5.99542	5.85033	5.2346	5.71115	5.71185	6.00002	5.32984	5.66343	5.99718	5.85318	6.23221	6.28228	6.13955	6.28253	6.23602	6.04596	6.3338	5.99793	6.23857	6.23813	6.38159	6.47472	6.19208	6.43058	6.38122	6.42902	6.42975	6.42991	6.09905	6.57498	6.38459	6.28956	5.81127	6.24241	6.19353
trial 19	8.98896	9.08356	9.15906	9.00503	9.31389	9.40467	9.09252	9.47663	9.25116	9.3076	9.31549	9.70723	9.08266	9.54584	9.30512	9.38826	9.76857	9.78027	9.7091	9.70937	9.87155	9.78515	10.0226	9.87235	9.564	10.1062	9.79409	9.79816	9.72698	9.88916	10.1942	9.59248	9.89756	10.1988	10.0448	9.9736	9.89861	9.97793	9.66957	9.51552	10.2083	10.1371	9.5163	9.83658	10.0664	10.6125	10.1498	10.1463	10.3046
trial 20	2.05709	2.11484	2.02339	2.06777	1.95887	2.01236	2.0421	2.06451	2.03634	1.93318	2.04187	2.11245	2.03531	1.88563	1.97337	2.0568	2.01289	2.03667	2.21786	2.13671	2.01278	2.01977	2.0258	2.05727	1.97392	1.96461	2.09123	2.18481	2.20419	2.09612	2.07389	2.11067	2.04236	2.03999	2.11175	2.07317	2.06407	2.1168	1.92611	1.983	2.16077	2.06844	1.92292	1.97969	1.96135	1.99792	1.98887	1.90048	1.89593
trial 21	2.24732	2.55066	2.31189	2.33816	2.39787	2.44452	2.35098	2.3785	2.28629	2.36517	2.39113	2.29787	2.25244	2.27141	2.25155	2.32619	2.30537	2.30412	2.2509	2.23935	2.40418	2.39209	2.34012	2.28583	2.31976	2.36638	2.21932	2.30241	2.38228	2.37768	2.22481	2.26442	2.39038	2.37622	2.35149	2.26923	2.41635	2.38819	2.25593	2.49075	2.44441	2.46755	2.48338	2.43544	2.31559	2.4854	2.43411	2.46827	2.3257
trial 22	3.24561	3.02542	3.04185	3.11563	3.12596	3.07555	3.06373	3.31794	3.19574	3.30065	3.2738	3.29458	3.26195	3.2973	3.26568	3.4599	3.49088	3.39931	3.4137	3.36881	3.67575	3.46413	3.36929	3.5114	3.45868	3.52146	3.20459	3.52799	3.40207	3.68284	3.40422	3.37745	3.499	3.36994	3.2003	3.42003	3.49106	3.56952	3.455	3.53557	3.74216	3.58885	3.43889	3.44568	3.35837	3.46425	3.47345	3.35039	3.14541
trial 23	4.88117	4.86388	5.04953	5.19198	5.1531	4.94353	5.27584	4.96413	5.08905	4.9234	4.69559	5.1878	4.77785	5.37317	5.02117	5.00219	5.1249	5.311	5.55862	5.76426	5.35346	5.47767	5.61766	5.24824	6.01178	6.15465	6.11306	5.78472	6.11425	5.98994	5.65809	5.76211	5.6371	6.00919	5.69947	5.49456	5.4094	5.78274	5.57403	5.57315	5.73932	5.59825	5.34827	5.76204	5.53279	5.36953	5.59757	5.33103	5.06066
trial 24	3.57319	3.41583	3.4054	3.47654	3.58903	3.75601	3.49688	3.60273	3.73047	3.79179	3.65423	3.7401	3.67422	3.6694	3.70073	3.83065	3.86243	3.71519	3.61397	3.83681	3.80705	3.66533	3.69406	3.82132	3.64355	3.40121	3.64815	3.57701	3.3045	3.2168	3.30733	3.42896	3.39727	3.25371	3.40525	3.37525	3.4871	3.46186	3.56235	3.54578	3.62568	3.55475	3.69697	3.68634	3.71724	3.75198	3.77636	3.78167	3.78024
trial 25	3.48216	3.80278	3.58943	3.45418	3.65896	3.09622	2.81169	3.4435	3.05702	3.59126	3.48811	3.30938	3.34417	3.19958	3.69933	3.23687	4.0073	3.52007	3.58474	3.69588	3.34898	3.58752	3.58827	3.59129	3.44092	3.6961	3.45002	3.08528	3.16856	3.0996	3.37904	3.34679	3.10054	3.51974	2.95361	3.19781	3.48684	2.74579	3.37215	3.20479	2.8061	2.95976	3.03152	3.41837	2.85033	3.27629	2.53534	2.81415	2.85904
trial 26	6.81931	6.64002	6.47208	6.46745	6.60606	6.6583	6.65945	6.49323	6.67475	6.58721	6.4268	6.43808	6.44223	6.3722	6.56122	6.39192	6.36564	6.44526	6.46415	6.24437	6.06303	6.31613	6.23021	6.02992	6.00858	5.90955	6.02555	6.01431	5.61053	5.60451	5.51671	5.58341	5.57062	5.61235	5.7214	5.72548	5.57023	5.62337	5.58687	5.64444	5.50086	5.45712	5.6248	5.57296	5.5706	5.5301	5.74901	5.71545	5.36837
[truncated: 702 more columns]

## Sheet: Figure 1i
Figure 1i
Time (s) Trial	-5	-4.98	-4.96	-4.94	-4.92	-4.9	-4.88	-4.86	-4.84	-4.82	-4.8	-4.78	-4.76	-4.74	-4.72	-4.7	-4.68	-4.66	-4.64	-4.62	-4.6	-4.58	-4.56	-4.54	-4.52	-4.5	-4.48	-4.46	-4.44	-4.42	-4.4	-4.38	-4.36	-4.34	-4.32	-4.3	-4.28	-4.26	-4.24	-4.22	-4.2	-4.18	-4.16	-4.14	-4.12	-4.1	-4.08	-4.06	-4.04
trial 1	0.853613	0.762485	0.4676	0.520102	0.658856	0.902961	0.850062	1.03126	1.12745	1.14796	0.922507	0.983752	1.06783	0.865845	0.789894	0.948596	1.1688	1.10555	1.11931	1.1375	1.07691	1.11092	1.14107	1.21834	1.00911	1.01177	1.11424	1.38567	1.40635	1.17821	1.03866	1.03083	1.03105	1.25024	0.963082	0.735302	0.850532	0.903083	0.826528	0.896049	0.918344	0.819017	0.989222	1.0698	0.990767	0.894081	1.26848	1.28868	1.16711
trial 2	3.68693	3.83963	3.67513	3.56896	3.70175	3.52994	3.60235	3.53536	3.5413	3.48255	3.62048	3.42782	3.53496	3.60762	3.48089	3.49448	3.52046	3.43593	3.38914	3.28961	3.26422	3.28457	3.24589	3.17351	3.15961	3.03407	3.23205	3.07937	2.97312	3.02148	3.07334	3.08595	2.97366	2.88301	3.00768	2.91494	2.86754	2.70915	2.85745	2.79523	2.6564	2.72409	2.6645	2.5652	2.55288	2.59146	2.59847	2.67175	2.5261
trial 3	2.92534	2.81944	2.79953	2.84818	2.8872	2.85822	2.81954	2.82947	2.91645	2.96447	2.9261	2.96444	2.92627	2.91605	2.94543	3.10986	3.10023	3.0132	3.08081	3.14864	3.17782	3.08081	3.17771	3.11952	3.19715	3.26478	3.27477	3.27483	3.15888	3.22646	3.30393	3.38151	3.19744	3.17809	3.39087	3.33259	3.42965	3.4681	3.38068	3.54517	3.50701	3.52599	3.51666	3.47772	3.52608	3.61283	3.55513	3.49694	3.70963
trial 4	1.02714	0.975344	0.908638	0.930399	1.09381	0.943478	0.917136	0.957172	1.0234	1.07462	1.01598	1.07347	1.1734	1.19233	1.15246	1.23206	1.08808	1.11463	1.102	1.08856	1.14808	1.2006	1.22881	1.14534	1.14774	1.11624	1.26034	1.20124	1.24931	1.28735	1.28085	1.2614	1.47869	1.41963	1.42708	1.53211	1.55592	1.59851	1.51304	1.61144	1.59132	1.638	1.69715	1.65961	1.75729	1.41238	1.69215	1.74504	1.86786
trial 5	5.11622	5.35482	5.16517	5.3449	5.67034	5.66706	5.71539	5.42052	5.42002	5.48141	5.76295	5.61094	5.69973	5.81347	5.82647	5.89375	5.71737	5.96039	6.13067	6.04915	5.99134	5.88591	6.10503	5.955	5.97991	6.05673	5.73019	5.72864	5.56829	5.51152	5.57501	5.47918	5.26879	5.39978	5.58594	5.40872	5.48403	5.64979	5.60121	5.81671	5.71723	5.57636	5.47774	5.67554	5.59403	5.70793	5.2752	5.37449	5.59073
trial 6	4.46987	4.43572	4.38519	4.63005	4.81434	4.9974	4.47379	4.40484	4.40176	4.73252	4.20471	4.50226	4.79668	4.50434	4.04829	4.32335	4.17575	4.69924	4.2109	4.32457	4.37665	4.57427	4.75377	4.4118	4.55613	4.42486	4.70523	4.47647	4.3798	4.2325	4.28068	4.46185	4.48027	4.06733	4.05247	4.26371	4.33086	4.416	4.46359	4.39943	4.42977	4.21614	4.52955	4.38161	4.56355	4.46237	4.75801	4.64534	4.52696
trial 7	5.23789	4.94041	4.9912	5.1504	5.04618	5.11808	5.06085	4.87952	4.74017	4.71389	4.75661	4.84768	4.88326	4.64142	4.73332	4.81117	5.09173	4.58865	4.64977	4.59278	4.6458	4.39829	4.11118	4.15363	4.49551	4.32869	4.22351	4.05754	3.72299	4.1982	4.21186	4.56693	4.46418	4.63881	4.98147	5.00086	4.5482	4.41762	4.41596	4.59399	4.59784	4.7223	5.063	4.94547	4.76372	4.94648	5.26387	4.97882	4.69452
trial 8	2.2006	2.10935	2.29172	2.15017	2.34774	2.24149	2.24773	2.10716	2.19917	2.25736	2.17893	2.23674	2.05872	2.2996	2.11775	2.08877	2.1539	2.18343	2.16901	2.17095	2.32156	2.31448	2.21783	2.30963	2.26832	2.2478	2.42689	2.29194	2.27532	2.31583	2.43175	2.64795	2.56796	2.41951	2.6667	2.51164	2.60135	2.3285	2.54196	2.43052	2.65165	2.49811	2.4594	2.39309	2.50871	2.63678	2.53341	2.60169	2.63664
trial 9	3.00617	3.17414	3.11239	3.21897	3.00309	3.35924	3.06164	3.16531	3.01859	3.2672	2.86917	2.84996	3.07848	3.20709	2.90721	3.30437	3.31016	3.30894	3.49368	3.00571	3.27939	3.21875	3.38354	3.54864	3.79112	3.26003	3.39146	3.55558	3.23929	3.55115	3.19414	3.61948	3.47202	3.46811	3.44834	3.27527	3.46419	3.1652	3.4051	3.5453	3.61007	3.81782	3.49887	3.83546	3.52362	3.43926	3.76013	3.50516	3.67259
trial 10	3.65214	3.60014	3.81052	3.84008	3.78635	4.03354	3.83756	3.77601	3.92422	3.65765	3.62811	3.84774	3.73367	3.65352	3.80818	3.87122	3.92801	4.08547	4.185	4.24982	4.17244	4.04732	4.18286	3.97741	4.2729	4.00538	4.10395	4.0852	4.20948	4.17227	4.0659	4.03643	3.89681	3.9977	4.04567	4.12459	3.91708	4.1257	4.02509	3.93001	4.02986	3.92262	4.11946	3.8539	4.05124	3.88391	4.00077	3.92488	4.03514
trial 11	8.25925	7.91392	7.73869	7.44633	7.82158	7.9491	7.753	7.90953	7.9061	7.719	7.3991	7.55667	7.3028	7.41332	7.58806	7.409	7.41419	7.60863	7.40143	7.21978	7.06887	7.3328	6.88096	7.4811	7.1413	7.40078	7.28642	7.51482	7.2136	7.28071	7.17477	6.70689	6.74981	6.77933	6.66571	7.05585	7.32732	7.09156	7.18054	6.76995	6.96885	7.0004	7.25089	6.84708	7.55824	7.82244	7.31136	6.85144	6.99186
trial 12	9.90698	10.0699	9.90259	10.1933	9.45284	9.86739	9.74215	10.0286	10.1546	10.2757	9.82371	9.8234	9.86691	10.1572	9.62213	9.37439	9.17029	9.37657	9.29164	9.70784	9.33555	9.05082	9.74624	9.42327	8.59954	9.01021	8.88223	9.33342	9.34032	9.09263	9.339	8.96733	8.80251	9.13096	8.80059	9.41682	8.7229	9.17302	9.46088	8.88814	9.17376	9.26123	9.13812	9.0087	8.88917	9.26351	8.97103	8.72642	8.55885
trial 13	9.51529	9.35525	9.42988	9.32956	9.63243	9.09711	8.83532	9.0347	8.95018	9.24515	9.11977	9.22622	9.05227	9.08	9.06459	8.81939	8.96082	8.85235	8.8966	9.06437	9.15628	9.15553	9.02204	9.24362	9.20348	8.99919	9.32864	9.31268	9.06442	9.38113	9.5105	9.49372	9.41533	9.44666	9.46851	9.83206	9.6254	9.69287	9.63057	9.60945	9.45358	9.5256	9.35065	9.56155	9.7805	9.47532	9.48143	9.80085	9.53501
trial 14	2.80625	2.93069	2.87834	3.00275	2.88049	2.7499	2.8835	2.78577	2.99038	2.97926	2.92248	2.92192	2.83835	3.02331	2.97098	3.03986	3.06324	3.00483	2.96983	2.90527	2.93267	3.19817	3.08834	3.01735	3.09887	2.91903	2.86011	2.80084	2.88372	3.04451	2.85794	2.75609	2.99348	2.81299	2.77481	2.81845	2.79941	2.58845	2.76882	2.78901	2.59361	2.81613	2.71723	2.77723	2.5958	2.72445	2.5473	2.76597	2.57056
trial 15	5.45128	5.60016	5.40556	5.49769	5.5668	5.45003	5.41745	5.41741	5.48002	5.35153	5.38394	5.59661	5.21642	5.35098	5.51492	5.56644	5.45376	5.55275	5.27526	5.4028	5.61802	5.38844	5.78006	5.74763	5.58339	5.40457	5.48644	5.40436	5.32644	5.40565	5.45617	5.53914	5.35615	5.50499	5.63628	5.47373	5.55386	5.62371	5.77042	5.41164	5.10179	5.10286	5.2323	5.10128	5.26286	5.07022	5.23529	5.21418	5.08613
trial 16	4.91356	5.00034	4.79841	4.93945	4.93532	5.00344	4.8398	4.94604	4.88361	5.01011	5.03297	5.14053	5.25485	4.76591	5.10502	4.95107	4.9357	5.19482	5.17006	4.8104	4.97233	5.31349	5.18832	4.86704	4.91019	4.82119	4.88886	4.80194	5.01332	5.05837	5.14588	5.22713	4.88888	5.03662	5.20388	5.26782	5.23135	5.04048	5.50315	5.69363	5.37989	5.83875	5.84246	5.94898	5.82145	5.86435	5.65326	5.7553	5.62618
trial 17	4.24497	4.22939	3.78551	3.94123	3.92615	3.97493	3.72052	3.9428	3.82562	3.96741	3.90834	3.81412	4.13683	4.21952	4.18144	4.09756	3.84422	4.17361	4.2782	4.11705	3.92572	3.98237	4.09917	4.02933	3.96511	4.04065	4.07121	4.40027	4.41663	4.35514	4.50858	4.64804	4.72586	4.91583	4.84556	4.70805	4.61641	4.97356	4.99286	5.07374	5.09097	4.91188	5.08921	5.13135	5.30277	5.3379	5.27187	5.29791	5.22984
trial 18	5.91587	5.76859	6.34227	6.1042	6.19898	6.48473	6.39307	6.53403	6.19996	6.3464	6.68073	6.8213	6.72556	6.77257	6.96479	6.15389	6.44126	6.53423	6.67947	6.82165	6.77412	6.67776	6.6788	6.53428	6.63094	6.48678	6.05902	6.6762	6.38993	6.34322	5.95911	5.91432	5.62749	5.81626	6.05807	6.14956	6.15187	6.48752	6.39262	6.25025	6.58408	6.34385	6.72617	6.58288	6.63312	6.91949	6.39546	6.72711	6.87014
trial 19	10.6677	11.1989	10.9695	11.5835	11.3615	11.1209	10.9027	11.1252	10.7488	10.9862	10.9112	10.9905	11.0549	10.3735	10.69	10.5396	11.003	11.0748	10.612	10.39	11.0077	10.6202	10.6167	10.3873	10.0639	10.2222	9.82725	10.6068	10.3737	10.3814	10.5323	10.4609	10.9206	10.9171	10.5147	10.8312	11.0611	11.0577	11.3816	11.593	11.7402	11.2847	11.7407	11.7521	11.8993	11.4328	12.1259	12.141	11.9832
trial 20	2.18727	2.16475	2.10049	2.01257	2.24622	2.15271	2.13457	2.11825	2.20453	2.24796	2.189	2.16612	2.18826	2.17215	2.08407	2.03349	2.2715	2.16137	2.31801	2.11184	2.09238	2.2549	2.15357	2.2202	2.25041	2.28497	2.12955	2.15867	2.25942	2.1159	2.27584	2.24077	2.14918	2.04904	2.00809	2.11725	2.02963	2.09068	2.00701	2.1403	1.94648	2.07741	1.94802	2.1229	2.11763	1.99611	1.96641	1.96493	1.99986
trial 21	2.98944	2.93128	2.99993	2.87112	2.86521	3.07463	2.92807	2.84621	2.9606	3.11191	3.01367	3.14488	3.09981	3.00701	3.14561	3.04816	3.23384	3.17391	3.20573	3.00067	3.04565	3.06089	3.10102	2.89841	2.8381	3.1202	3.0004	2.7293	2.91816	3.12576	3.00326	3.08233	3.05166	3.21897	3.15384	3.27138	3.35213	3.30661	3.27725	3.33217	3.35201	3.39345	3.31035	3.00171	3.02873	3.11598	3.16548	3.24086	3.15394
trial 22	3.89789	3.8837	3.71187	3.68518	3.77708	3.76786	3.75806	3.75193	3.63456	3.74884	3.79079	3.8483	3.80744	3.7344	3.68959	3.8665	3.8327	3.79791	3.79107	3.64197	3.61495	3.71968	3.85004	3.56288	3.63294	3.63703	3.61064	3.6093	3.60313	3.75885	3.5536	3.82733	3.71041	3.63414	3.64198	3.6418	3.71074	3.87698	3.78814	3.74763	3.70201	3.57212	3.5865	3.49966	3.51823	3.52894	3.3821	3.55583	3.73876
trial 23	5.86273	5.45389	5.32587	5.32601	5.14122	5.01631	4.81223	5.079	4.99642	5.20092	4.95552	4.78999	4.93263	4.97409	4.68441	4.58127	4.2103	4.68652	4.31453	4.58348	3.94087	3.94586	4.35433	4.19117	4.25332	4.4787	4.45604	4.29392	4.37784	4.5006	4.49776	4.37713	4.58356	4.41502	4.29361	4.06216	4.24992	4.31399	3.98424	4.18996	3.8803	4.3122	4.00485	4.02751	4.04961	4.14797	3.81877	4.1905	3.94301
trial 24	3.12885	3.02723	3.07722	2.91081	3.06325	3.17983	3.07777	2.82992	2.85123	2.79105	2.67781	2.44596	2.37139	2.56399	2.66892	2.48754	2.4464	2.47567	2.47432	2.39854	2.39873	2.35122	2.4115	2.23989	2.18379	2.1344	2.20007	2.41132	2.43249	2.52271	2.47135	2.50743	2.62496	2.61388	2.80983	2.78506	2.92147	2.77042	2.67374	2.90542	3.13825	3.14284	3.16885	3.02742	3.06264	3.09192	3.1027	3.15859	2.96196
trial 25	2.2481	2.98559	2.52669	2.64188	2.60077	2.35321	2.35491	2.84909	2.66831	2.59972	2.84497	2.78232	2.88458	3.08984	2.94768	2.92005	3.26904	2.98298	3.1281	3.17013	3.02139	3.29511	3.33837	3.36997	3.26376	2.84497	3.72362	3.05289	3.46892	3.01147	3.25948	3.82632	3.3578	3.57468	2.9447	3.40922	3.12357	3.6872	3.18866	3.54049	3.33382	3.51417	3.26074	3.33295	3.47467	3.43577	3.19257	3.68537	3.01943
trial 26	5.33212	5.41528	5.4002	5.39066	5.2182	5.50602	5.50237	5.42279	5.54022	5.39785	5.71615	5.37063	5.35005	5.40173	5.52883	5.34864	5.41063	5.42749	5.38194	5.35911	5.38826	5.52269	5.49251	5.56054	5.47712	5.6419	5.53346	5.82554	5.64322	5.48094	5.45796	5.39693	5.25527	5.18965	5.29327	5.45716	5.36819	5.45836	5.51242	5.39213	5.40971	5.23061	4.96003	5.0858	5.10413	5.35686	5.09472	5.00294	5.02352
[truncated: 702 more columns]

## Sheet: Figure 1j
Figure 1j
	Approach interval (s)	Approach end ΔF/F (%)
	24.12	16.21
	23.92	15.5921
	11.48	10.0236
	10.8	3.98999
	80.64	13.7359
	5.64	7.7564
	65.52	5.6434
	2.44	1.93669
	10	9.15235
	24.24	12.706
	62.84	8.48588
	86.76	17.1421
	46.4	11.7102
	10.2	8.38265
	14.2	2.82792
	10.56	6.28403
	5.28	2.2932
	22.32	5.60636
	28.56	3.49216
	32.48	5.5064
	17.6	4.42612
	7.88	3.79128
	3.92	5.01949
	23.12	2.32892
	35.12	5.21991
	32.12	4.45587
	12.84	4.43631
	37.04	6.45193
	32.36	12.5287
	13.44	4.26637
	7.2	3.52902
	73.68	0.828738
	52	6.10634
	65.56	5.51132
	6.32	3.7082
	3.88	4.06253
	11.32	2.44423
	45.48	2.75898
	49.32	4.33616
	68.64	6.79298
	13.44	7.0803
	136.64	7.53853
	32.68	7.40941
	6.68	6.43882
	13.64	5.33681
	78.48	5.31401
	21.52	4.7136
	9.12	6.82124
	25.44	5.38435
	10.76	2.8386
	4.6	1.8335
	5.88	2.07106
	14.92	2.73754
	18.12	-2.20217
	16.04	2.07241
	24.52	5.02267
	12.88	5.3167
	46.44	3.17037
	23.76	1.45214
	49.84	3.49034
	26.2	5.24859
	17.88	5.85503
	80.16	5.26695
	142.24	4.14195
	9.12	10.1355
	6.64	1.23429
	9.88	8.138
	18.64	5.09007
	5.52	2.06855
	22.52	2.27921
	14.8	2.43789
	5.04	14.2131
	19.8	-0.0589789
	22.56	5.12775
	49.88	7.88668
	48.64	12.6912
	45.44	11.3307
	101.92	5.33474
	7.8	10.2564
	4.08	3.97951
	29.56	9.13444
	3.76	5.20269
	96.64	3.63027
	11.6	15.5448
	12.72	8.4927
	40.52	6.98783
	105.64	9.53426
	10.56	8.10647
	13.56	9.05547
	111.12	7.99984
	54.36	5.40138
	2.08	7.03446
	24.88	3.23843
	4.6	12.786
	6.6	3.31938
	25.72	7.437
	27.64	9.41536
	11.52	-0.254455
	24	2.67961
	14.56	6.21455
	91.44	5.96416
	7.12	3.95254
	18.24	2.40395
	5.2	10.7942
	55.88	6.34322
	66.48	9.74805
	45.08	4.51111
	23.96	4.74619
	2.88	0.363225
	13.64	2.16356
	19.36	-0.203663
	5.16	-2.02093
	5.04	0.697213
	43	-0.136916
	4.12	-0.487039
	38.96	0.048185
	22.8	-1.23462
	98.32	1.01923
	101.16	2.56817
	41.64	3.42495
	48.52	0.713256
	22.8	7.59846
	73.4	5.36663
	133.28	7.56652
	47.2	6.96577
	231.44	4.29208
	5.24	3.54177
	62.92	2.83272
	8.08	1.34986
	5.12	2.01144
	13.48	0.613471
	33.2	2.53452
	23.44	2.53081
	18.64	1.31622
	133.88	4.73559
	152.44	4.28357
	22.88	2.29829
	35.48	6.04182
	20.8	5.16223
	86.36	5.45223
	108.88	7.11847
	124.56	16.7892
	183.56	15.7072
	53.72	11.4682
	128.96	14.158
	22.12	13.0672
	38.12	10.7169
	132.84	8.28868
	56.96	17.8502
	38.2	14.622
	95.44	15.7222
	27.28	3.25265
	5.52	4.36759
	23.44	3.08407
	8.44	3.3948
	17.16	-0.299054
	1.96	0.216967
	18	2.6959
	1.76	2.08655
	40.08	7.88638
	50	10.6836
	36.76	7.31754
	133.72	5.51633
	16.88	5.30911
	87.16	1.04268
	54.08	4.33154
	5.24	3.23888
	92.32	8.63138
	6.8	6.66085
	24.12	3.43402
	18.6	5.17113
	3.28	8.21786
	93.76	3.36564
	30.6	3.94392
	112.24	7.27681
	9.44	6.58879
	22.28	6.02464
	19.28	1.8736
	180.04	7.88547
	2.28	10.7955
	193.6	3.46614
	71.6	4.94639
	10.72	3.71783
	8.24	3.12542
	12.36	0.561298
	18.6	2.348
	9.28	3.70008
	39.48	0.641061
	16.32	-0.194966
	24.08	3.62023
	25.08	-0.532529
	17.6	3.80422
	23.64	-0.0856755
	29.92	2.91659
	53.64	4.09765
	44.56	7.10673
	48.88	7.43634
	44.68	11.2932
	13.96	6.70829
	34.12	5.79905
	43.28	1.64262
	282.68	8.34158
	12.44	3.86439
	9.08	2.54573
	10.88	4.43061
	1.4	1.71027
	16.68	1.81448
	2.84	1.75833
	2.76	-0.657939
	14.8	1.51849
	1.88	0.174431
	8.44	3.00837
	4.44	0.69231
	9.92	1.83299
	16.16	2.6558
	20.88	1.53617
	2.48	8.65644
	9.32	2.59146
	8.28	5.58513
	3.24	-1.31024
	3.04	2.45178
	15	4.01033
	23.32	5.03452
	34.32	3.27923
	27.24	4.27494
	7.88	5.26739
	13.04	3.2796
	4.28	3.60989
	20.28	3.10018
	23.56	0.945002
	6.76	3.62848
	21.96	1.25502
	16.64	1.6962
	3.64	0.891797
	1.56	1.44141
	1.56	0.42167
	14.76	-0.766922
	22.16	0.886428
	2.76	7.33302
	2	7.43345
	5.52	7.49255
	12.08	3.25838
	1.92	5.24734
	17.6	1.34005
	8.96	3.09309
	1.68	0.370405
	79.88	1.17051
	5.44	1.5979
	1.68	2.74327
	5.76	3.04496
	5.08	1.46096
	2.04	-0.324905
	1.52	-0.446396
	62.28	1.21875
	102.8	0.892557
	2.2	3.03891
	51.16	-0.198302
	1.28	0.816729
	2	2.54519
	96.24	0.830348
	2.76	-0.744981
	2.88	7.84345
	42.92	3.13584
	3.04	-1.13679
	1.24	3.16537
	5.44	0.769214
	4.48	0.549486
	1.16	-0.798197
	3.24	-0.780781
	39.92	-0.737768
	68.24	-2.85868
	1.72	3.09153
	8.6	1.14009
	0.96	1.69862
	220.4	4.16783
	2.08	4.80906
	1.32	2.39163
	1.92	2.05267
	6.8	-2.8523
	31.44	-4.52239
	17.2	-1.24902
	25.72	-4.57249
	42	-0.113365
	12.6	-0.560924
	26.64	1.21093
	43.08	-1.81579
	49.6	2.39991
	35.24	5.40881
	65.04	1.88862
	17.52	2.2964
	13.96	8.46815
	27.76	7.12373
	27.36	3.93049
	30.04	5.76998
	21.2	-4.03196
	13.96	2.47636
	12.8	4.17939
	11.2	6.3486
	27.04	-5.84975
	67.6	-2.70262
	3.72	3.45039
	4.28	2.62764
	6.08	-0.40479
	33.88	0.753256
	189.68	4.4019
	5.6	-0.0511941
	49.76	2.40603
	5.12	4.62669
	1.2	-0.593074
	51.72	-3.40128
	1.76	-0.605151
	1.52	-1.71753
	1.28	-3.27161
	22.04	1.71017
	2.32	3.61192
	23.08	7.53001
	10.12	5.23411
	15.84	6.6676
	17.6	8.63927
	16.04	7.0677
	53.76	8.20927
	13.84	10.8343
	23.48	11.551
	62.8	7.59455
	51	6.15354
	108.68	9.54805
	50.08	9.04569
	20.48	4.90827
	51.64	1.56749
	30.64	11.1079
	17.6	4.3326
	51.2	7.19543
	51.4	14.7767
	27.92	8.97848
	41	4.27042
	4	1.86576
	3.32	2.70252
	1.76	0.724081
	66.16	4.38337
	5.48	15.9657
	2.48	4.27725
	36.24	5.13873
	2.08	8.02922
	12.12	7.23283
	5.36	5.36266
	5.68	3.81972
	72.6	3.2141
	20	12.3724
	27.16	4.91497
	2.16	3.77456
	4.6	9.35532

## Sheet: Figure 1k
Figure 1k
	Periphery time (s)	Ave approach end ΔF/F (%)
	479.12	10.2218
	500.12	4.92037
	484.32	5.39793
	551.12	3.25052
	515.56	6.05785
	557.32	7.82778
	527.4	6.12191
	511.2	1.02146
	571.04	7.3294
	515.6	2.82369
	568.24	9.9165
	563.4	13.9398
	577.36	14.1058
	521.24	4.20156
	548.96	5.60511
	555.72	5.74951
	503.8	3.90317
	569.72	4.66572
	578.32	11.5674
	380.76	2.37758
	317.52	2.19198
	467.2	1.64862
	531.88	1.3931
	375.04	0.28883
	493.04	6.65134
	410.2	6.36412

## Sheet: Figure 2a
Figure 2a
Battery
Time (s) Mouse	-5	-4.98	-4.96	-4.94	-4.92	-4.9	-4.88	-4.86	-4.84	-4.82	-4.8	-4.78	-4.76	-4.74	-4.72	-4.7	-4.68	-4.66	-4.64	-4.62	-4.6	-4.58	-4.56	-4.54	-4.52	-4.5	-4.48	-4.46	-4.44	-4.42	-4.4	-4.38	-4.36	-4.34	-4.32	-4.3	-4.28	-4.26	-4.24	-4.22	-4.2	-4.18	-4.16	-4.14	-4.12	-4.1	-4.08	-4.06	-4.04
Mouse 1	1.04426	1.10378	0.885937	0.86159	0.913045	0.910867	0.96548	1.14209	1.0233	0.905298	0.993708	0.939196	1.30502	1.19843	0.986247	1.03433	1.03293	1.2464	1.04052	1.13622	1.01562	1.16036	1.16774	0.93885	0.98116	1.13443	1.19293	1.18348	1.12701	1.12444	1.15033	1.36093	1.13743	1.18621	1.27393	1.3749	1.30812	1.37839	1.39373	1.34185	1.21438	1.34405	1.18911	0.88437	1.07397	0.991629	1.19648	1.21135	1.04868
Mouse 2	0.942225	0.482705	0.301475	0.450088	0.383588	0.450992	0.402199	0.590962	0.596186	0.677424	0.547196	0.532288	0.52518	0.59854	0.819442	0.680916	0.814534	0.747922	0.698002	0.697919	0.607052	1.03237	1.01624	1.12964	0.989173	0.767743	0.743526	0.924868	1.01417	1.04599	0.964468	0.950065	0.959031	0.923365	1.00525	1.03844	0.989829	1.17677	1.15837	1.28761	1.28083	1.38667	1.31239	1.44451	1.45297	1.65899	1.62622	1.66442	1.82809
Mouse 3	0.879923	0.697083	0.84295	0.948335	0.871172	0.921048	0.880669	0.822203	0.85285	0.902141	0.90015	0.881733	0.83297	0.842001	0.988061	0.784417	0.938681	0.892027	0.988762	0.76711	0.920888	0.8922	0.920548	0.986369	0.717302	0.890666	0.861744	0.822235	0.724545	0.704342	0.880113	0.870382	0.832869	0.928807	0.985402	0.918863	0.908232	0.898859	1.01675	0.85088	1.10354	1.10312	0.81273	1.00572	0.897944	1.13264	1.1713	1.05659	1.1988
Mouse 4	2.23197	2.14604	2.13436	2.02606	2.02913	1.84994	1.85072	1.97153	1.99061	1.93687	1.83298	1.7355	1.80212	1.90466	1.86073	1.785	1.61165	1.54772	1.61554	1.62326	1.45032	1.39289	1.41711	1.5835	1.57496	1.53484	1.58166	1.70137	1.48117	1.45561	1.43498	1.52035	1.64046	1.60419	1.68868	1.61155	1.82481	1.87181	1.85593	1.92499	1.92805	2.0923	1.92346	1.9156	1.82458	1.75594	1.5412	1.68724	1.49504
Mouse 5	-0.662889	-0.741333	-0.900923	-0.789094	-0.800201	-0.791197	-0.791821	-0.758931	-0.816374	-0.706107	-0.672514	-0.811245	-0.664643	-0.726625	-0.615226	-0.558336	-0.550742	-0.47891	-0.389347	-0.314578	-0.338738	-0.503042	-0.31065	-0.331684	-0.367073	-0.489448	-0.354528	-0.460964	-0.458299	-0.451925	-0.45577	-0.298098	-0.324525	-0.280523	-0.133501	-0.172359	-0.169254	-0.340624	-0.194128	-0.0515732	-0.0554184	0.11701	-0.0134669	0.0170376	0.022329	-0.00268412	-0.083703	-0.148479	-0.189294
Mouse 6	0.19003	0.351112	0.314222	0.2337	0.410018	0.371537	0.489778	0.437071	0.583931	0.801128	0.732743	0.789885	0.701487	0.750081	0.869576	0.660702	0.828194	0.915648	0.934763	0.736038	0.854466	0.975242	0.872514	0.851238	0.835074	0.980962	0.999639	0.991255	1.05102	0.873982	0.989993	0.850925	0.733171	0.926074	1.02181	0.803527	0.815286	0.815988	0.854324	1.05267	1.08409	1.1065	1.08069	1.19838	1.02039	1.2058	1.25803	1.43649	1.3509
Mouse 7	3.59688	3.45884	3.50573	3.37624	3.67057	3.50397	3.73411	3.88914	3.71322	3.74887	4.04413	4.08253	4.18528	3.88373	3.92771	3.86285	3.70851	3.799	3.84017	3.75387	3.95863	3.98479	3.93962	3.75343	3.66139	3.85119	4.00274	4.03261	3.96488	4.32664	4.30041	4.24078	4.49241	4.53222	4.51054	4.53636	4.20239	4.52006	4.69902	4.8798	4.72316	4.3333	4.52317	4.31446	4.36353	4.40597	4.13268	4.01988	4.22922
Mouse 8	-0.196607	-0.809744	-1.17905	-1.09702	-1.05737	-1.78974	-1.50123	-1.42159	-1.26511	-1.18665	-1.26341	-1.38865	-1.63603	-1.30706	-1.50916	-1.30348	-1.01806	-1.46686	-1.09999	-1.39048	-0.939361	-1.18375	-1.06149	-1.10078	-0.96975	-0.639318	-0.11046	-0.637918	-0.684135	-1.42244	-1.26253	-1.21851	-1.05421	-1.38188	-1.29857	-1.14352	-1.18383	-1.10168	-1.34591	-1.51335	-2.37527	-1.88248	-1.55319	-1.63812	-1.39584	-1.31531	-1.27325	-1.22781	-2.13005
Mouse 9	0.595581	0.768661	0.700555	0.756739	0.945072	0.684751	0.794536	0.724797	0.548141	0.851021	0.75285	0.803946	0.665374	0.774847	0.788778	0.926859	0.760424	0.792392	0.733922	0.925073	0.962975	0.989615	0.83004	0.814258	0.939951	0.896967	0.912864	0.765218	0.832848	0.572315	0.610559	0.516102	0.505433	0.411086	0.487653	0.530124	0.300754	0.219751	0.273067	0.524349	0.284108	0.533434	0.259074	0.248034	0.286396	0.640494	0.644556	0.571691	0.609723
Mouse 10	0.0450907	0.0653095	0.110887	0.25911	0.0204479	-0.0357413	0.143835	0.0113607	0.0452595	0.13963	0.0911237	0.307877	0.21186	0.0363738	0.103339	0.100267	0.115911	-0.0620575	-0.104006	-0.137304	-0.0217129	-0.11823	-0.133788	-0.0637183	-0.0929791	-0.158651	-0.199915	-0.0758703	-0.116146	-0.105713	-0.103015	-0.0806336	-0.0440846	-0.235595	-0.0823182	-0.195682	-0.106607	-0.129645	-0.185129	-0.0931365	-0.0636364	0.0352466	-0.0797903	-0.164384	-0.0641452	-0.0904037	0.00385835	-0.0168297	0.0852788
Mouse 11	1.60075	1.42682	1.60256	1.53311	1.60784	1.71237	1.65373	1.60258	1.53014	1.72815	1.70054	1.69932	1.66739	1.73563	1.68891	1.73656	1.51443	1.46961	1.43116	1.35514	1.39445	1.45754	1.39956	1.48453	1.36076	1.5	1.52867	1.69703	1.66645	1.67367	1.65653	1.69164	1.61381	1.61457	1.61366	1.46174	1.44134	1.46321	1.501	1.5824	1.34603	1.40205	1.27766	1.25698	1.45357	1.44123	1.45253	1.29105	1.37415
Mouse 12	2.00375	1.92863	2.01709	2.02453	1.96439	1.96617	1.85444	1.96428	1.83956	1.77663	1.98361	1.91592	2.06066	2.01339	1.99124	1.87673	1.80218	1.79022	1.67344	1.63881	1.72018	1.74824	1.6354	1.71591	1.86029	1.86599	1.68281	1.53482	1.47433	1.57074	1.65393	1.53933	1.51004	1.65037	1.83619	1.85433	1.86392	1.85213	1.90276	1.84201	1.89705	1.79179	1.67379	1.62813	1.7738	1.73431	1.65121	1.49413	1.6008
Mouse 13	0.762392	1.12846	0.806469	1.12637	0.668224	1.22176	1.31152	1.08119	1.40174	0.8057	0.667707	0.438518	-0.0208402	-0.111597	0.254474	-0.112025	-0.111647	0.0254701	-0.157547	-0.1572	-0.570405	0.073164	-0.432931	-0.248569	-0.614496	-0.384508	-0.521401	-0.521612	-0.568552	-0.107265	-0.476032	-0.473926	-0.104927	-0.425867	-0.28763	0.0813627	0.12846	0.0348329	0.0796552	0.172886	0.033691	-0.0126516	0.402517	0.0336919	0.0346992	0.26583	0.357932	0.451198	0.49832
Mouse 14	-0.539834	-0.360232	0.0716952	0.190947	0.211035	-0.125465	-0.00765651	0.229258	-0.108074	-0.0473313	0.147825	0.0124816	-0.0889359	-0.16375	0.214571	0.216974	0.393275	0.137453	0.298576	0.460785	0.895404	0.440373	0.520113	0.361759	0.379961	0.202226	0.519379	0.538632	0.361848	0.659205	0.30401	0.400776	0.478244	0.28168	0.0449693	-0.40639	-0.309096	-0.28837	-0.0731752	-0.386925	-0.586381	-0.386891	-0.70349	-0.600043	-0.602348	-0.997103	-0.69998	-0.680595	-0.860783
Mouse 15	3.68286	3.4442	3.43568	3.29678	3.01318	3.21899	3.23982	3.54218	3.53296	3.47278	3.48306	3.23617	2.93654	3.10944	3.31368	3.31132	3.18367	3.0359	3.03026	3.04946	2.95519	3.00612	2.89524	2.51564	2.48683	2.65417	2.65307	2.96179	2.99243	2.90708	2.65465	2.5323	2.83525	3.08232	2.87742	2.75337	2.58939	2.5128	2.39906	2.34191	2.50521	2.60099	2.54032	2.58794	2.6001	2.48519	2.43777	2.73474	2.94189
Mouse 16	3.64288	3.40721	3.79935	3.91613	4.11378	3.48536	3.95685	3.95693	3.76007	3.95654	3.95707	3.79981	4.31074	3.99599	4.035	3.76023	4.3501	4.54641	4.03576	3.56355	3.80033	3.83908	4.19296	3.9975	3.87867	3.7227	3.56519	3.72323	3.87985	3.56596	3.5266	3.95901	3.72315	3.40926	3.48788	3.36929	3.48781	3.52676	3.25182	3.60538	3.48731	2.93585	3.28798	3.21165	2.77953	2.622	2.81853	2.97694	3.09476
Cuboid
Time (s) Mouse	-5	-4.98	-4.96	-4.94	-4.92	-4.9	-4.88	-4.86	-4.84	-4.82	-4.8	-4.78	-4.76	-4.74	-4.72	-4.7	-4.68	-4.66	-4.64	-4.62	-4.6	-4.58	-4.56	-4.54	-4.52	-4.5	-4.48	-4.46	-4.44	-4.42	-4.4	-4.38	-4.36	-4.34	-4.32	-4.3	-4.28	-4.26	-4.24	-4.22	-4.2	-4.18	-4.16	-4.14	-4.12	-4.1	-4.08	-4.06	-4.04
Mouse 1	0.391275	0.309615	0.451825	0.648595	0.535045	0.234088	0.315042	0.826979	0.986286	0.710962	0.907153	0.746928	0.906921	0.944358	0.770392	0.787897	1.08425	0.704958	0.922489	1.16265	1.22116	1.36076	1.26295	1.20594	1.34728	1.20666	1.19033	1.30253	1.00875	1.1862	1.16752	1.0109	1.19311	0.975006	0.892222	0.97338	0.895744	1.05664	1.373	1.01272	0.90084	0.543731	0.896476	1.25133	1.07769	1.25761	1.16055	0.882476	1.05937
Mouse 2	1.35005	1.63948	1.59548	1.68384	1.68184	1.64085	1.64266	1.45579	1.41544	1.41615	1.71992	1.63636	1.45167	1.37203	1.28491	1.53126	1.63853	1.86737	1.97033	1.70357	1.89831	1.66949	1.76696	1.80688	1.80071	1.60051	1.49981	1.60346	1.42445	1.36021	1.4226	1.45979	1.13052	0.991332	1.00672	0.861154	0.897148	0.756897	0.361217	0.56481	0.606551	0.522243	0.816971	0.858672	1.33217	1.14366	1.03765	1.13446	0.891092
Mouse 3	-1.08857	-0.938115	-0.887339	-0.875278	-1.21452	-1.17896	-1.10104	-1.16379	-1.13281	-1.13299	-0.996948	-0.889826	-1.14889	-1.08714	-0.874029	-0.93533	-1.08636	-0.795907	-1.02204	-0.762673	-0.869574	-0.700885	-0.792207	-0.838201	-1.02076	-0.991292	-1.01758	-1.097	-1.00615	-1.17152	-1.19983	-1.14116	-1.15288	-1.11052	-1.20196	-1.14161	-0.957912	-0.88215	-0.729642	-0.610551	-0.518752	-0.411443	-0.68645	-0.748165	-0.897272	-0.774863	-0.838364	-0.726496	-0.867833
Mouse 4	0.593253	0.785393	0.723244	0.660355	0.681783	0.652282	0.612135	0.630066	0.558655	0.498239	0.440367	0.430093	0.469711	0.403892	0.722225	0.751964	0.661162	0.712169	0.461342	0.376419	0.445764	0.163046	0.172026	0.120587	0.0878038	0.252973	0.222453	0.35745	0.26678	0.291298	0.263015	0.391868	0.456395	0.42236	0.244017	0.222794	0.397406	0.517312	0.181999	-0.00801466	0.0345207	-0.0407491	0.0729689	-0.0495939	0.125952	0.199932	0.207579	0.426492	0.583767
Mouse 5	0.571385	0.611637	0.423362	0.419701	0.573749	0.554224	0.659111	0.62179	0.650549	0.664321	0.61219	0.575967	0.697404	0.7001	0.832423	0.819494	0.849072	0.812224	0.720086	0.790994	0.758862	0.719419	0.699087	0.793999	0.707406	0.649918	0.593567	0.623173	0.761379	0.665232	0.684201	0.669524	0.77702	0.812018	0.861795	0.81607	0.760225	0.975429	0.953973	1.01238	0.942805	0.794882	0.812334	0.660753	0.666063	0.632738	0.447381	0.517321	0.448434
Mouse 6	-0.179483	0.128019	-0.0715468	-0.0856692	-0.00163812	0.0298545	0.255392	0.0189385	-0.00295521	0.218541	0.159938	0.241429	0.290506	0.124739	0.234611	0.176065	0.165397	0.174209	0.173063	0.094067	-0.0730859	0.206362	0.159905	0.183536	0.112299	-0.088294	0.074603	-0.182537	-0.218295	-0.0184313	-0.0444799	-0.0440608	-0.230976	-0.234006	-0.300678	-0.106962	-0.149324	-0.150143	-0.304042	-0.325654	-0.266122	-0.289105	-0.277983	-0.243884	-0.27873	-0.524366	-0.511537	-0.428518	-0.320939
Mouse 7	-0.239044	-0.239114	-0.450254	-0.000683739	-0.212299	0.0520988	-0.581933	-0.343806	-0.132396	0.158552	0.1327	0.000538875	-0.237796	-0.105509	0.0265966	0.0270895	-0.0784161	0.0531545	-0.0789465	-0.0519995	-0.131586	-0.15798	-0.237514	-0.31662	-0.369584	-0.343606	-0.607749	-0.395366	-0.236894	-0.157878	-0.210449	0.000689555	-0.422541	-0.237389	-0.395297	-0.659925	-0.792267	-0.448659	-0.236937	-0.818614	-0.554233	-0.474552	-0.606665	-0.315659	-0.447771	-0.659391	-0.659582	-0.474455	-0.500309
Mouse 8	3.56933	3.57872	3.46099	3.23227	3.0504	3.09306	3.25083	3.32649	3.15441	3.07477	3.16186	2.9784	2.74944	2.69101	2.91202	2.90265	3.2329	3.19158	3.10081	2.69727	2.79857	2.96804	3.09676	2.85065	2.68328	2.86208	2.81791	2.28638	2.51901	2.12405	1.82784	1.99972	1.73143	1.72096	1.72718	2.01753	2.00042	1.9144	2.06304	2.20861	2.21282	1.93322	1.85403	1.98683	1.80851	1.67675	1.79115	2.14141	2.06694
Mouse 9	2.32877	2.25911	2.52978	2.40955	2.5921	2.51648	2.50642	2.70998	2.55106	2.58878	2.51798	2.3574	2.37943	2.43766	2.5111	2.45486	2.4634	2.61712	2.46158	2.4354	2.36691	2.45393	2.35165	2.27593	2.14725	2.20373	2.30663	2.04757	2.31023	2.3307	2.20469	2.13689	2.04951	2.30726	2.31847	2.27539	2.25469	2.35142	2.28943	2.27405	2.08869	1.93797	2.01583	2.22305	2.2004	2.16388	2.3453	2.31354	2.45177
Mouse 10	-1.37149	-1.38423	-1.39369	-1.29732	-1.49655	-1.40508	-1.46448	-1.34658	-1.35158	-1.27437	-1.37716	-1.34124	-1.25315	-1.32865	-1.2248	-1.28698	-1.0251	-1.08515	-1.27214	-1.39021	-1.40898	-1.16721	-1.34694	-1.30916	-1.4111	-1.68285	-1.53877	-1.60371	-1.75763	-1.52178	-1.36645	-1.35611	-1.38176	-1.31242	-1.3437	-1.23007	-1.27039	-1.27766	-1.31121	-1.28098	-1.30974	-1.4256	-1.33861	-1.1953	-1.13344	-0.96173	-1.05746	-0.908476	-1.0978
Mouse 11	0.949424	0.996214	0.727375	0.728469	0.823523	0.854882	0.822971	0.887241	0.776982	0.652361	0.564345	0.679849	0.735493	0.855325	0.708478	0.652164	0.836355	0.995679	0.884847	0.62128	0.663425	0.888269	0.884305	1.04518	0.931331	0.870165	0.852315	0.976675	1.38692	1.40392	1.25087	1.07388	1.10835	1.04054	1.12141	1.32738	1.20894	1.0482	0.897471	0.816562	1.07948	1.17118	0.92133	0.862514	0.770042	0.950886	0.690568	0.592816	0.659735
Mouse 12	3.93686	3.94514	3.94548	3.90019	3.96164	4.20041	4.31523	4.41263	4.44622	4.31585	4.46536	4.8448	4.73835	4.69414	4.44634	4.45488	4.68414	4.57737	4.49909	4.42743	4.55065	4.59527	4.67398	4.40952	4.25914	4.17165	4.46176	4.26703	4.21367	4.2396	4.31976	4.35463	4.32815	4.37113	4.57283	4.65242	4.35279	4.57288	4.59906	4.66875	4.67728	4.93265	4.7128	4.69505	4.5547	4.49239	4.32563	4.44823	4.52774
Mouse 13	3.31019	3.3571	3.28416	3.43466	3.10623	3.20538	3.16724	3.15954	3.10644	2.96111	3.08059	3.00077	2.96707	2.92819	2.90057	2.90178	2.79486	2.784	2.86134	3.05979	3.01965	2.91943	2.88694	2.93244	2.95825	2.93799	2.94727	2.85349	2.9128	2.72687	2.82546	2.78548	2.78715	2.71264	2.79256	2.75998	2.7144	2.63591	2.60943	2.76701	2.74686	2.84045	2.70981	2.78837	2.90197	2.97536	3.32032	3.23345	3.2218
Mouse 14	-1.74111	-1.79566	-1.79613	-1.87867	-2.15276	-1.76725	-2.01401	-2.26231	-2.20824	-1.96022	-1.90463	-2.01461	-1.82265	-1.93231	-1.87647	-1.79253	-1.98487	-1.71009	-2.15132	-1.9848	-1.82127	-1.682	-1.95759	-1.62709	-1.73797	-1.37904	-1.82007	-1.62651	-1.43337	-1.12882	-1.29399	-1.20968	-1.59536	-1.18128	-1.62156	-1.48262	-1.5384	-1.31692	-2.11662	-2.19912	-1.73113	-1.59234	-2.03148	-1.94823	-2.05866	-1.89362	-1.78199	-2.11315	-1.975
Mouse 15	0.773064	0.626307	0.678551	0.40563	0.463998	0.517449	0.594201	0.837558	0.73477	0.729103	0.716191	0.480933	0.559434	0.416856	0.350611	0.136747	0.296822	0.351182	0.36378	0.156012	-0.0325251	-0.0397982	0.154753	0.30457	0.239851	-0.127061	0.0433778	0.0721937	0.125241	0.1604	0.397024	0.331892	0.347294	0.288707	0.318811	0.491424	0.296139	0.131088	0.257641	0.156142	0.00979392	0.0564147	0.222693	0.281725	0.0869068	-0.0493766	0.0568316	0.248235	0.128676
Mouse 16	6.53234	6.36467	6.53205	6.61509	6.55962	6.86603	6.83908	7.31157	7.03299	6.86601	7.08872	7.28386	7.03379	7.11705	6.97695	6.92177	6.58703	6.33605	6.50295	6.7264	6.30729	6.75327	6.66968	6.55783	6.50114	6.55675	6.63993	6.47343	6.61249	6.52829	6.63996	6.22133	6.4448	6.41609	6.08197	6.22068	5.97001	6.08175	5.69134	5.77451	5.80192	5.44058	5.4956	5.60756	4.9103	5.24528	5.022	4.88253	4.7428
Toy
Time (s) Mouse	-5	-4.98	-4.96	-4.94	-4.92	-4.9	-4.88	-4.86	-4.84	-4.82	-4.8	-4.78	-4.76	-4.74	-4.72	-4.7	-4.68	-4.66	-4.64	-4.62	-4.6	-4.58	-4.56	-4.54	-4.52	-4.5	-4.48	-4.46	-4.44	-4.42	-4.4	-4.38	-4.36	-4.34	-4.32	-4.3	-4.28	-4.26	-4.24	-4.22	-4.2	-4.18	-4.16	-4.14	-4.12	-4.1	-4.08	-4.06	-4.04
Mouse 1	3.6679	3.55422	3.62912	3.47538	3.59469	3.3826	3.59387	3.8274	3.65385	3.74733	3.24606	3.49807	3.74944	3.57561	3.66966	3.57204	3.57294	3.61085	3.76579	3.72737	3.63008	3.55277	3.34228	3.41974	3.36074	3.14861	3.38107	3.3226	3.36144	3.71198	3.36246	3.5768	3.53881	3.55969	3.49908	3.36465	3.22908	3.42451	3.30716	3.34766	3.07769	3.3861	3.36562	3.42488	3.24908	3.03515	2.95972	2.55661	2.65261
Mouse 2	0.73437	0.643248	0.580245	0.617487	0.606828	0.52556	0.578798	0.537668	0.466606	0.537093	0.403898	0.37465	0.499943	0.457634	0.456949	0.501321	0.494344	0.570958	0.429863	0.531383	0.423781	0.397471	0.619181	0.728466	0.691206	0.516618	0.490338	0.496599	0.600417	0.573293	0.50219	0.502724	0.550368	0.477902	0.445159	0.450778	0.490561	0.456456	0.494495	0.32723	0.547265	0.40185	0.521984	0.421994	0.476843	0.48136	0.330648	0.454853	0.443389
Mouse 3	2.85843	3.01382	2.8605	3.17269	3.01786	2.97516	2.99953	2.94812	3.05231	2.92999	3.09712	2.99487	3.22408	3.04473	3.105	3.23303	3.08582	3.26145	3.23539	3.02741	3.18084	2.95122	3.10719	3.11561	3.17481	3.25413	3.25878	3.29364	3.17064	3.26577	3.34943	3.40688	3.41703	3.44573	3.53253	3.57366	3.44467	3.48809	3.50684	3.32008	3.42241	3.42344	3.51616	3.43157	3.45023	3.41714	3.28699	3.37885	3.31383
Mouse 4	3.83133	3.66299	3.63875	3.57496	3.54465	3.60986	3.7369	3.65666	3.71236	3.61773	3.6442	3.62134	3.65063	3.72284	3.75485	3.65156	3.74107	3.62602	3.70536	3.82859	3.41942	3.40723	3.40377	3.38547	3.45741	3.46172	3.41383	3.60433	3.7892	3.87012	3.87909	3.9348	3.89658	3.96615	3.98824	3.96221	3.90361	4.00612	3.86307	3.91884	3.90233	3.87781	3.89652	3.67976	3.51466	3.35661	3.47159	3.59268	3.66404
Mouse 5	1.85784	1.89135	1.72037	1.82996	1.57021	1.68229	1.73985	1.87239	1.66829	1.74319	1.74895	1.80537	1.71088	1.72491	1.58395	1.67335	1.56527	1.66822	1.5593	1.58766	1.59278	1.62184	1.47468	1.64895	1.58828	1.48407	1.59604	1.62492	1.65821	1.64887	1.58811	1.62993	1.7335	1.74195	1.73225	1.76982	1.64732	1.632	1.60927	1.53311	1.51038	1.50987	1.5952	1.3837	1.37405	1.34615	1.20434	1.0863	1.02042
Mouse 6	-0.458031	-0.472225	-0.396839	-0.547296	-0.524667	-0.432956	-0.626105	-0.483416	-0.573168	-0.586726	-0.393175	-0.523764	-0.479178	-0.562944	-0.54502	-0.399204	-0.562221	-0.536037	-0.660332	-0.594187	-0.610797	-0.717346	-0.708072	-0.607166	-0.511651	-0.616039	-0.527122	-0.597102	-0.47153	-0.576423	-0.491975	-0.404708	-0.319644	-0.40621	-0.285329	-0.204213	-0.166826	-0.225009	-0.317023	-0.263533	-0.353141	-0.297986	-0.400785	-0.380922	-0.642767	-0.590225	-0.654058	-0.91696	-0.66342
Mouse 7	3.25374	3.27641	3.34125	3.10472	3.34303	3.51103	3.57298	3.38672	3.4225	3.63564	3.57451	3.55413	3.50816	3.80215	3.74089	3.48304	3.63421	3.78437	3.63053	3.82254	3.63056	3.41728	3.5447	3.54581	3.40164	3.32775	3.67488	3.6973	3.65176	3.7422	3.4028	3.61483	3.67674	3.50543	3.76438	3.8057	3.65826	3.61016	3.54261	3.24837	3.56374	3.49687	3.51978	3.60813	3.49372	3.59645	3.42679	3.75555	3.85972
Mouse 8	-2.90585	-2.90248	-3.14709	-3.31453	-3.28227	-3.49257	-3.4479	-3.20733	-3.33679	-3.3552	-3.57578	-3.52155	-3.29312	-3.14544	-2.991	-2.961	-2.94338	-3.20336	-3.27491	-3.44104	-3.03	-3.26781	-3.51387	-3.83176	-3.26987	-2.95032	-2.8276	-2.76907	-2.61886	-2.7108	-2.27222	-2.21654	-2.45413	-2.86338	-3.0686	-3.03408	-2.9394	-2.7691	-2.41734	-2.19091	-2.76462	-2.91339	-2.67029	-2.18981	-2.17631	-1.94547	-1.96676	-2.54496	-2.87423
Mouse 9	1.89836	1.77927	1.81979	1.77901	1.71726	1.75208	1.49664	1.7947	1.62815	1.69067	1.62907	1.61329	1.61921	1.72472	1.68024	1.90694	1.94524	1.73585	1.81502	1.87723	1.96309	1.81371	2.08201	1.9346	1.93435	2.01952	1.98735	2.03252	2.0757	2.2685	2.00665	2.37346	2.07223	2.01259	2.04378	2.34804	2.7107	2.26063	2.65093	2.49203	2.35493	2.56855	2.52466	2.31191	2.5313	2.69915	2.57851	2.74068	2.76537
Mouse 10	-0.45523	-0.254767	-0.378621	-0.304904	-0.397806	-0.355905	-0.342206	-0.175274	-0.236021	-0.21576	-0.345739	-0.291984	-0.459704	-0.506664	-0.290673	-0.53971	-0.527603	-0.43978	-0.546661	-0.492075	-0.406206	-0.512006	-0.501885	-0.55761	-0.544948	-0.629744	-0.477106	-0.563829	-0.521161	-0.390748	-0.400179	-0.222016	-0.210561	-0.0258932	-0.0905081	-0.0378503	-0.0372473	0.0203302	0.153057	0.179653	0.0948193	-0.0105904	-0.0386701	-0.100733	0.0026672	0.107245	-0.0276107	-0.19126	-0.116957
Mouse 11	1.81067	1.90347	1.9579	2.01372	2.0588	1.9414	1.97619	2.04244	2.11452	2.05938	1.95497	2.01137	2.20828	2.20748	2.32251	2.46187	2.36817	2.35935	2.49196	2.46759	2.56908	2.51497	2.41751	2.62559	2.71913	2.68447	2.60983	2.42713	2.52546	2.42167	2.57399	2.5631	2.41271	2.49635	2.28651	2.45892	2.46616	2.36967	2.38529	2.2676	2.14049	2.23438	2.07715	2.11915	2.05105	2.08655	2.1964	2.03677	2.06299
Mouse 12	1.77462	1.84941	1.80278	1.89154	1.73441	1.61656	1.75513	1.78466	1.73862	1.70495	1.76683	1.79659	1.71565	1.78	1.67457	1.60446	1.63689	1.698	1.70852	1.73336	1.74471	1.71596	1.70302	1.71025	1.65419	1.71908	1.65928	1.62642	1.64982	1.81826	1.77801	1.86511	1.76183	1.77235	1.80081	1.81582	1.80439	1.82667	1.84464	1.85748	1.88137	1.81222	1.71303	1.88458	1.82841	1.87975	1.79324	1.8824	1.86066
Mouse 13	2.96036	2.86061	2.60119	2.51785	2.65422	2.51635	2.36453	2.47342	2.58221	2.69701	2.70715	2.68898	2.75373	2.9296	2.92517	2.74953	2.98045	2.94756	3.0088	3.10814	3.29992	3.35523	3.25125	3.35905	3.41305	3.22318	3.21625	3.22646	3.20898	3.0083	3.13649	3.19996	3.16655	3.15016	3.13862	3.26027	3.40521	3.32605	3.3341	3.24223	3.43928	3.40692	3.47875	3.62118	3.62573	3.66815	3.48751	3.5482	3.65095
Mouse 14	0.844258	0.738071	0.634736	0.654434	0.780682	0.639849	0.55907	0.583488	0.714375	0.687264	0.756877	0.77371	0.832256	0.788062	0.655623	0.747888	0.64144	0.619924	0.573168	0.581509	0.53025	0.543674	0.465728	0.280082	0.374195	0.349193	0.212581	0.217175	0.285583	0.515306	0.606928	0.811761	0.817076	0.722185	0.701974	0.662116	0.674949	0.787851	0.656995	0.62279	0.633435	0.537912	0.630294	0.625596	0.547701	0.598292	0.430048	0.473259	0.430117
Mouse 15	-0.640187	-0.501904	-0.647849	-1.02429	-0.886033	-0.830032	-0.621467	-0.744112	-0.445844	0.0655699	0.0292854	-0.178202	-0.297333	-0.0625102	-0.170888	-0.04172	0.405521	-0.0430712	-0.21538	-0.290454	-0.126441	-0.137217	-0.332474	-0.691594	-0.723378	-0.788258	-0.540074	-0.219179	0.101138	-0.232739	-0.373924	0.0779877	0.551813	0.373767	0.0326503	-0.0543228	0.0987158	0.435965	0.632171	0.602968	0.362097	0.15848	0.222384	0.372307	0.372623	0.362276	0.276363	0.0489418	-0.242421
Mouse 16	3.58258	3.64203	3.62046	3.73191	3.61828	3.69758	3.73563	3.65947	3.44808	3.72702	3.6465	3.70239	3.65767	3.62469	3.72672	3.69719	3.68822	3.71407	3.65678	3.7427	3.83189	3.83787	3.76206	3.87086	3.76354	3.83292	3.83391	3.88198	3.75123	3.77014	3.8524	3.82602	3.89351	3.83389	3.84044	3.67687	3.7705	3.83781	3.94977	3.82354	3.77623	3.8595	3.63101	3.80809	3.81529	3.88994	3.84798	3.82912	3.88164
Clip
Time (s) Mouse	-5	-4.98	-4.96	-4.94	-4.92	-4.9	-4.88	-4.86	-4.84	-4.82	-4.8	-4.78	-4.76	-4.74	-4.72	-4.7	-4.68	-4.66	-4.64	-4.62	-4.6	-4.58	-4.56	-4.54	-4.52	-4.5	-4.48	-4.46	-4.44	-4.42	-4.4	-4.38	-4.36	-4.34	-4.32	-4.3	-4.28	-4.26	-4.24	-4.22	-4.2	-4.18	-4.16	-4.14	-4.12	-4.1	-4.08	-4.06	-4.04
Mouse 1	0.978235	1.14477	1.07066	1.07159	1.02573	1.03494	1.2275	1.1557	1.12825	1.15704	1.29427	1.24704	1.128	1.4696	1.46033	1.34071	1.19331	1.52458	1.58882	1.51564	1.50682	1.37785	1.68159	1.42298	1.33267	1.2957	1.55367	1.52662	1.43467	1.34259	1.37982	1.30653	1.31615	1.18793	1.3347	1.07754	1.13274	1.16024	1.20709	1.16988	1.17061	1.01497	1.09736	0.92331	1.19926	1.08934	1.13501	1.17273	1.11751
Mouse 2	2.83582	2.76118	2.92652	2.66002	2.648	2.78229	2.53482	2.5594	2.39502	2.399	2.38404	2.54124	2.64036	2.60901	2.63025	2.4869	2.6276	2.45312	2.49127	2.43538	2.35037	2.4522	2.51742	2.58591	2.59663	2.54328	2.52764	2.57323	2.58717	2.39587	2.33172	2.50334	2.34574	2.22705	1.98183	2.07301	1.91793	2.03296	1.86846	1.68689	1.8379	2.03649	1.98013	2.08598	1.93887	2.12269	2.16391	2.34829	2.46806
Mouse 3	0.49516	0.477808	0.472015	0.380725	0.393212	0.236249	0.255625	0.284566	0.150281	0.0917734	0.209147	0.123428	0.219924	0.104085	0.0808117	0.226172	0.217621	0.161899	0.127658	-0.0607285	-0.103361	0.0777521	-0.0104097	-0.0475674	-0.270273	-0.0183262	0.0792228	0.0801668	-0.0755227	-0.105583	0.15363	0.100013	0.0309487	0.000832003	0.0980427	0.065938	0.049412	0.163164	0.162766	0.116402	0.000382358	0.103386	0.0998365	0.0625312	0.0323814	0.11106	0.1056	0.164995	0.14805
Mouse 4	1.0587	0.970769	1.07751	0.880265	0.995929	0.978772	1.01627	1.00908	0.942906	1.08798	1.09192	0.978112	0.998438	1.02139	0.994584	0.969604	1.0937	1.09576	1.0214	0.98656	0.853965	0.698918	0.823047	0.906236	0.978118	0.66846	0.689167	0.70881	0.619347	0.526509	0.564872	0.411647	0.332458	0.322223	0.408072	0.491715	0.371356	0.441911	0.261587	0.292609	0.349658	0.440463	0.339533	0.358132	0.352351	0.350091	0.277144	0.22633	0.293843
Mouse 5	1.19836	1.36111	1.43617	1.25541	1.27682	1.15826	1.15211	1.14064	1.05124	1.06895	1.0007	1.19292	1.20215	1.33516	1.14363	1.2108	1.14818	1.3461	1.19969	1.11845	1.17629	1.12936	1.04076	0.962189	0.98339	1.01556	1.16926	1.25203	1.28678	1.24502	1.13754	1.18259	1.1702	1.19618	1.27688	1.24866	1.29067	1.46144	1.38196	1.35567	1.2156	1.07159	1.07645	1.00567	1.03021	1.11443	1.12179	0.994409	1.0188
Mouse 6	1.28857	1.33026	1.51556	1.53297	1.51817	1.59922	1.68189	1.73769	1.66635	1.67691	1.70503	1.65202	1.60178	1.61458	1.65677	1.70373	1.68804	1.67711	1.70522	1.80518	1.75209	1.62697	1.57079	1.56741	1.62435	1.65031	1.56801	1.55623	1.63019	1.58129	1.70976	1.65999	1.6485	1.75874	1.64323	1.57011	1.67732	1.73073	1.58366	1.61769	1.60207	1.73664	1.67015	1.65066	1.71806	1.63084	1.64773	1.76347	1.659
Mouse 7	1.3481	1.34723	1.22018	1.16034	1.17894	1.24689	1.29132	1.14847	1.16332	1.33878	1.27271	1.29015	1.15745	1.27335	1.27475	1.32411	1.46664	1.39105	1.19467	1.4064	1.35813	1.49881	1.50826	1.28167	1.38963	1.42264	1.42137	1.47127	1.35583	1.5039	1.72983	1.51216	1.6233	1.54048	1.57925	1.64538	1.82114	1.55323	1.42317	1.58334	1.45235	1.486	1.48683	1.39472	1.39526	1.4055	1.58069	1.59755	1.47473
Mouse 8	1.01956	1.32199	1.55179	1.5725	1.41752	1.39265	1.44548	1.34772	1.33328	1.11784	1.16866	1.41657	1.56007	1.32483	1.48901	1.44465	1.05116	1.00409	0.780228	1.00507	0.837651	0.621989	0.420222	0.388359	0.385597	0.246145	0.26043	0.0695747	0.00164854	-0.0986608	-0.0191782	-0.145079	0.0180229	-0.11598	-0.235263	-0.132125	-0.0899833	-0.105218	-0.205595	-0.375455	-0.463763	-0.392025	-0.373248	-0.26854	-0.254217	-0.148703	-0.0850134	-0.111516	-0.395548
Mouse 9	2.58128	2.5054	2.59964	2.66532	2.61112	2.47699	2.72839	2.70519	2.68304	2.41515	2.49612	2.53275	2.52851	2.57778	2.65803	2.42484	2.45645	2.33564	2.50178	2.54328	2.49886	2.49921	2.61678	2.53179	2.51525	2.59644	2.58037	2.50217	2.66528	2.64785	2.74324	2.63916	2.61655	2.64822	2.64111	2.6548	2.60504	2.63499	2.57916	2.53516	2.60892	2.53292	2.72056	2.55539	2.46892	2.2976	2.40111	2.54019	2.6706
Mouse 10	1.57761	1.78243	1.56154	1.72438	1.63938	1.79419	1.89675	1.62908	1.57718	1.65115	1.77064	1.66596	1.71807	1.57582	1.61346	1.64497	1.5563	1.67673	1.57607	1.52744	1.74025	1.28741	1.60176	1.34171	1.45296	1.39375	1.35757	1.29902	1.22352	1.33773	1.5416	1.3409	1.27877	1.27888	1.33082	1.35444	1.17327	1.22914	1.10725	1.10523	1.05581	1.21472	1.06556	0.917958	0.997916	0.978593	0.898161	1.07159	1.04266
Mouse 11	0.47665	0.43813	0.532117	0.489584	0.601185	0.528861	0.494179	0.486707	0.50044	0.541453	0.62703	0.544508	0.494754	0.587044	0.51184	0.40996	0.541769	0.603077	0.734272	0.569098	0.623751	0.653623	0.5822	0.611641	0.644042	0.567725	0.644906	0.672015	0.540671	0.600521	0.400243	0.415435	0.453983	0.358536	0.469662	0.507204	0.607392	0.585708	0.571888	0.49597	0.561751	0.344394	0.458084	0.55668	0.412861	0.288355	0.312929	0.446434	0.483124
Mouse 12	1.26937	1.30966	1.23646	1.34498	1.29147	1.35554	1.32685	1.27629	1.35439	1.4217	1.44552	1.3986	1.4273	1.39417	1.49607	1.43479	1.50803	1.45065	1.47233	1.47428	1.64994	1.59389	1.70109	1.70363	1.68888	1.83775	1.65643	1.84298	1.62147	1.83266	1.65615	1.70622	1.71756	1.73887	1.57023	1.60284	1.63213	1.50659	1.51245	1.5177	1.46237	1.47236	1.39351	1.39807	1.5126	1.42833	1.5646	1.41687	1.34262
Mouse 13	-1.35688	-1.19424	-1.40709	-1.35492	-1.24727	-1.0625	-1.22422	-0.841617	-0.634066	-0.736299	-0.548233	-0.547483	-0.679441	-0.519725	-0.491417	-0.385587	-0.469522	-0.396266	-0.525537	-0.633634	-0.846705	-0.791979	-1.1953	-1.24422	-0.979368	-1.03039	-0.921043	-0.890893	-0.997481	-1.07876	-1.0482	-0.939627	-0.99753	-0.932902	-0.910817	-0.685879	-1.06538	-1.14322	-1.32892	-1.06335	-0.82206	-0.661732	-0.87671	-0.799427	-0.826204	-0.610543	-0.960399	-0.452795	-0.743531
Mouse 14	1.52099	1.39488	1.51152	1.55163	1.30307	1.2294	1.42317	1.42371	1.6778	1.70059	1.61246	1.64757	1.77356	1.67897	1.80541	1.93289	2.16499	2.07036	2.24669	2.40451	2.36871	2.40305	2.50556	2.19612	2.35445	2.48771	2.28809	2.32875	2.24291	2.1541	2.15484	2.31429	2.23365	2.19353	2.4501	2.49033	2.45409	2.21727	1.96755	1.96596	2.12238	2.2423	2.14874	1.95003	2.19525	2.09252	1.8379	1.83841	1.85437
Mouse 15	1.97126	2.22736	1.86743	2.25648	2.6588	2.50759	2.47757	2.51966	2.52119	2.41665	2.47858	2.73587	3.07327	2.86742	3.12454	3.097	3.15759	3.03371	3.23704	3.19631	3.491	3.53406	3.48559	3.68192	3.6198	3.17235	2.99416	2.73193	2.58193	2.86747	3.00242	3.15174	3.11533	2.60465	2.56799	2.65616	3.47378	3.96543	4.06227	3.60855	3.54041	3.91351	4.07811	4.06269	3.91041	3.96489	4.19873	4.09427	3.95461
Mouse 16	3.00145	3.09928	2.95379	2.87538	2.85614	2.95454	3.00109	2.70912	2.85483	2.70774	2.75824	2.63859	2.56403	2.51914	2.49235	2.54267	2.80842	2.76172	2.85868	2.59114	2.56263	2.39558	2.56598	2.32264	2.73649	2.51653	2.54128	2.61354	2.63558	2.686	2.87901	2.75743	2.51539	2.6858	2.51649	2.4907	2.85683	2.44207	2.75882	2.29906	2.19956	2.22229	2.37159	2.29717	2.63974	2.05406	2.41993	2.02999	2.15362
[truncated: 702 more columns]

## Sheet: Figure 2b
Figure 2b
Battery				Cuboid				Toy				Clip
	Periphery time (s)	Ave approach end ΔF/F (%)			Periphery time (s)	Ave approach end ΔF/F (%)			Periphery time (s)	Ave approach end ΔF/F (%)			Periphery time (s)	Ave approach end ΔF/F (%)
	501.04	5.82665			504.52	8.79462			558.32	7.41055			509.12	2.83364
	525.64	2.79556			558.8	4.18352			517.8	0.488672			397.32	0.617708
	552.16	6.3667			537.36	6.48859			530.24	5.25097			444.76	1.59317
	358.88	1.42275			336.48	0.524109			187.4	-0.159162			328.8	-2.18355
	398	1.29055			421.64	2.05482			469.2	3.00255			422.6	6.45923
	515.08	3.51165			512.28	3.94774			535.44	6.93324			385.84	2.22844
	578.8	10.6103			591.52	1.92042			586.08	8.16076			548.48	5.41654
	583.52	5.16255			555.64	2.22975			583	0.787682			526.56	-0.279931
	565.36	8.28071			457.48	7.18482			575.2	10.6436			475.48	6.49569
	424.92	2.46221			436.96	-0.992278			567.84	5.90803			503	5.05781
	542.84	3.48938			532.88	2.94108			532.12	5.28412			431.76	2.34934
	286.68	-0.489235			457.24	5.25724			468.28	6.83659			358.68	2.33337
	576.16	7.43845			533.4	6.0466			571.08	10.8283			584.32	15.6903
	578.32	13.7048			584	10.923			392.92	8.01722			459.72	4.78131
	541.12	8.54734			522	2.41793			573.36	6.00061			572.72	7.48623
	581.56	15.8135			585.24	9.7512			493.64	7.4849			577.56	15.536

## Sheet: Figure 2c
Figure 2c
	Periphery time (s)					Ave approach end ΔF/F (%)
	Battery	Cuboid	Toy	Clip		Battery	Cuboid	Toy	Clip
Mouse 1	501.04	504.52	558.32	509.12		5.82665	8.79462	7.41055	2.83364
Mouse 2	525.64	558.8	517.8	397.32		2.79556	4.18352	0.488672	0.617708
Mouse 3	552.16	537.36	530.24	444.76		6.3667	6.48859	5.25097	1.59317
Mouse 4	358.88	336.48	187.4	328.8		1.42275	0.524109	-0.159162	-2.18355
Mouse 5	398	421.64	469.2	422.6		1.29055	2.05482	3.00255	6.45923
Mouse 6	515.08	512.28	535.44	385.84		3.51165	3.94774	6.93324	2.22844
Mouse 7	578.8	591.52	586.08	548.48		10.6103	1.92042	8.16076	5.41654
Mouse 8	583.52	555.64	583	526.56		5.16255	2.22975	0.787682	-0.279931
Mouse 9	565.36	457.48	575.2	475.48		8.28071	7.18482	10.6436	6.49569
Mouse 10	424.92	436.96	567.84	503		2.46221	-0.992278	5.90803	5.05781
Mouse 11	542.84	532.88	532.12	431.76		3.48938	2.94108	5.28412	2.34934
Mouse 12	286.68	457.24	468.28	358.68		-0.489235	5.25724	6.83659	2.33337
Mouse 13	576.16	533.4	571.08	584.32		7.43845	6.0466	10.8283	15.6903
Mouse 14	578.32	584	392.92	459.72		13.7048	10.923	8.01722	4.78131
Mouse 15	541.12	522	573.36	572.72		8.54734	2.41793	6.00061	7.48623
Mouse 16	581.56	585.24	493.64	577.56		15.8135	9.7512	7.4849	15.536

[truncated: 73 more sheets: Figure 3d, Figure 3e, Figure 3g, Figure 3h, Figure 3j, Figure 4c, Figure 4d, Figure 4e, Figure 4f, Figure 4g, Figure 4h, Figure 5a, Figure 5b, Figure 5c, Figure 5d, Figure 5e, Figure 5f, Figure 5g, Figure 5h, Figure 5j …]
